# Supplementary material for: Procedure Prioritization During a Nationwide Ban on Non-Urgent Healthcare: A Quasi-Experimental Retrospective Study of Hospital Data in Switzerland
Source: Health Serv Insights. 2024 Oct 23;17:11786329241293534. doi: 10.1177/11786329241293534 (PMC11503697; doi:10.1177/11786329241293534)
Supplement: sj-xlsx-1-his-10.1177_11786329241293534 – Supplemental material for Procedure Prioritization During a Nationwide Ban on Non-Urgent Healthcare: A Quasi-Experimental Retrospective Study of Hospital Data in Switzerland [file sj-xlsx-1-his-10.1177_11786329241293534.xlsx]

## Sheet: ToC
Supplemental material
Grischott T, Mehra T, Meyer MR, Senn O, Rachamin Y. Procedure prioritization during a nationwide ban on non-urgent healthcare in Switzerland. Health Services Insights. Published …
Content:
Table S1. Numerical data for figures 1-3.
This supplementary online content has been provided by the authors to give readers additional information about their work.

## Sheet: Table A1
Procedure-diagnosis combination		Admission rate ratio (ARR)
		overall (unstratified)				stratified by sex × age					by insurance status			by comorbidity
		CI lower	estimate	CI higher		f 20-64	f 65+	m 20-64	m 65+		basic	private		EH ≤ 4	EH ≥ 5
Cardiovascular admissions
ligation or stripping of varicose vains of lower limb - varicose veins of lower extremities		0.068466	0.135882	0.26968		0.122637	0.066849	0.154134	0.290241		0.156268	0.0757762
ablation procedures for tachyarrhythmias, peripheral access - atrial fibrillation and flutter		0.220813	0.366329	0.60774		0.430716	0.360177	0.358821	0.359523		0.425817	0.285521		0.320466	0.386656
percutaneous transluminal coronary angioplasty [PTCA] or coronary atherectomy - chronic ischaemic heart disease		0.254207	0.408998	0.658042		0.404892	0.365878	0.512207	0.37153		0.429894	0.376774		0.388952	0.454033
ablation procedures for tachyarrhythmias, peripheral access - paroxysmal tachycardia		0.223815	0.420777	0.791072		0.252503	0.449585	0.613562	0.397986		0.519931	0.228945
coronary angiography with two catheters - chronic ischaemic heart disease		0.236052	0.44409	0.835478							0.399528	0.502025		0.434531	0.45605
angioplasty or atherectomy of arteries of abdomen and limb - atherosclerosis		0.2889	0.470469	0.76615		0.460188	0.440818	0.380206	0.540162		0.474816	0.463583		0.404467	0.564347
replacement of aortic valve by prosthetic valve or valve-bearing vascular prosthesis - nonrheumatic aortic valve disorders		0.361721	0.596576	0.983917							0.597734	0.598161		0.608081	0.59098
complex intensive-care treatment - heart failure		0.346907	0.604287	1.05263							0.595426	0.647042
implantation of permanent pacemaker - cardiac arrhythmias excl. paroxysmal tachycardia and atrial fibrillation and flutter		0.361323	0.64835	1.16338							0.716634	0.531718		0.720314	0.613919
percutaneous transluminal coronary angioplasty [PTCA] or coronary atherectomy - angina pectoris		0.438251	0.717582	1.17495		1.047	0.507553	0.733877	0.764004		0.708785	0.748344		0.732347	0.685639
complex intensive-care treatment - acute myocardial infarction		0.434165	0.755848	1.31587										0.654668	0.856276
implantation of permanent pacemaker - atrioventricular or left bundle-branch block		0.484114	0.811412	1.35999							0.865266	0.682155		0.785018	0.831001
complex neurological treatment - cerebral infarction		0.513683	0.817144	1.29988		0.927153	0.847079	0.808161	0.796484		0.857012	0.699779		0.828673	0.809232
percutaneous transluminal coronary angioplasty [PTCA] or coronary atherectomy - acute myocardial infarction		0.540704	0.852215	1.3432		0.857444	0.766255	0.882062	0.86769		0.884672	0.752486		0.806823	0.902685
magnetic resonance imaging of brain or brainstem - cerebral infarction		0.580622	0.952441	1.56236		0.974649	0.927458	1.11105	0.942006		1.01983	0.856262		0.933109	0.961275
Orthopedic/musculoskeletal admissions
total shoulder replacement - omarthrosis [arthrosis of shoulder]		0.0439131	0.099842	0.227003							0.0961825	0.107511
reconstruction for hallux valgus or rigidus, with exostosis resection, soft tissue correction and arthrodesis - acquired deformities of fingers or toes		0.0526174	0.118246	0.265733							0.111005	0.134929
arthroplasty of carpocarpal or carpometacarpal joint, without implant - arthrosis of first carpometacarpal joint		0.0474568	0.119079	0.298792							0.124228	0.110952
reconstruction for hallux valgus or rigidus, with exostosis resection, soft tissue correction, and osteotomy of the first metatarsal - acquired deformities of fingers or toes		0.0694832	0.12587	0.228015		0.129539	0.089044	0.212385	0.0900127		0.136022	0.108668
knee arthroplasty - gonarthrosis [arthrosis of knee]		0.0793551	0.127856	0.206		0.128321	0.0973771	0.210414	0.123632		0.111843	0.163874		0.120191	0.146935
bone implant removal at tibia or fibula - fracture of lower leg, including ankle		0.0559006	0.140285	0.35205							0.211828	0.0396682
reinsertion of tendon - shoulder lesions		0.093805	0.188624	0.379285		0.164668	0.112412	0.190631	0.324062		0.195603	0.183222
total hip arthroplasty - coxarthrosis [arthrosis of hip]		0.120314	0.191845	0.305902		0.220804	0.186576	0.200411	0.176067		0.165828	0.246899		0.187416	0.175017
meniscectomy of knee - internal derangement of knee		0.140526	0.257585	0.472155		0.271702	0.243799	0.247756	0.225924		0.245719	0.261543
reconstruction of cruciate ligaments according to Campbell or Groves-Hey - internal derangement of knee		0.137505	0.262897	0.502636							0.268678	0.253227
knee arthroplasty - complications of internal orthopaedic prosthetic devices, implants and grafts		0.166172	0.30577	0.562643		0.37596	0.343614	0.194106	0.260587		0.310709	0.306154
bone implant removal at tibia or fibula - complications of internal orthopaedic prosthetic devices, implants and grafts		0.166648	0.313891	0.59123							0.336406	0.270901
meniscectomy of knee - dislocation, sprain or strain of joints and ligaments of knee		0.176171	0.35304	0.707476							0.36424	0.325831
partial hip arthroplasty - complications of internal orthopaedic prosthetic devices, implants and grafts		0.184948	0.358536	0.695048							0.314917	0.436098
reconstruction of cruciate ligaments according to Campbell or Groves-Hey - dislocation, sprain or strain of joints and ligaments of knee		0.22052	0.359217	0.585149							0.348387	0.375431
exploration and decompression of spinal canal - non-inflammatory, non-spondylosis spondylopathies		0.196511	0.371806	0.703469		0.4045	0.301214	0.418361	0.3628		0.422325	0.271454
primary repair of tendon - injury of muscle or tendon at lower leg level		0.201969	0.393503	0.766674							0.378506	0.415274
reinsertion of tendon - injury of muscle and tendon at shoulder or upper arm level		0.300542	0.526881	0.923674							0.521952	0.53834
reconstruction of knee joint according to Slocum - dislocation, sprain or strain of joints and ligaments of knee		0.343026	0.593604	1.02723							0.599262	0.556948
open reposition of fracture at tibia or fibula with internal bone fixation - fracture of lower leg, including ankle		0.402494	0.641092	1.02113		0.708484	0.656635	0.539624	0.712209		0.674148	0.576014		0.626238	0.656614
open reposition of humerus fracture with internal bone fixation - fracture of shoulder or upper arm		0.419892	0.687244	1.12482		0.668743	0.695789	0.648002	0.711854		0.739397	0.603854		0.664992	0.753421
excision of discus intervertebralis - thoracic, thoracolumbar or lumbosacral intervertebral disc disorders		0.453405	0.720216	1.14403		0.705281	0.688675	0.750537	0.656235		0.753838	0.681924		0.702402	0.659899
open reposition of fracture at radius or ulna with internal bone fixation - fracture of forearm		0.459379	0.725433	1.14557		0.794357	0.71444	0.642178	0.710428		0.769005	0.640773		0.705436	0.79434
total hip arthroplasty - fracture of femur		0.449429	0.757622	1.27716							0.761961	0.759604		0.709146	0.848596
open reposition of femur fracture with internal bone fixation - fracture of femur		0.492262	0.808796	1.32887		0.602604	0.78015	1.00629	0.913903		0.832151	0.757561		0.812806	0.788955
open reposition of fracture at tarsalia or metatarsalia with internal bone fixation - fracture of foot, except ankle		0.467235	0.827133	1.46425							0.782871	0.928422
open reposition of fracture at clavicle or scapula with internal bone fixation - fracture of shoulder or upper arm		0.5077	0.831598	1.36214							0.811548	0.857361
partial hip arthroplasty - fracture of femur		0.521676	0.849743	1.38412							0.907192	0.681038		0.825622	0.873569
closed reposition of femur fracture with internal bone fixation - fracture of femur		0.559946	0.895735	1.43289		0.641762	0.925247	0.865749	0.913705		0.862534	0.988228		0.859142	0.936436
Oncological admissions
local excision of lesion or tissue in colon - benign neoplasm of the colon, rectum, anal canal or anus		0.161883	0.317571	0.622991		0.572249	0.27078	0.276769	0.265451		0.281661	0.398958
total laparoscopic hysterectomy - leiomyoma of uterus		0.180135	0.326711	0.592555							0.321889	0.361963
transurethral prostatectomy, electroresection or electrovaporization of prostate - malignant neoplasm of prostate		0.17806	0.331107	0.615703							0.282103	0.428987
laparoscopic salpingo-oophorectomy - benign neoplasm of ovary		0.235559	0.422168	0.75661							0.394336	0.489298
administration of chemotherapy for neoplasm - malignant neoplasm of bronchus or lung		0.399813	0.701188	1.22974		0.569118	0.728734	0.595997	0.886263
administration of chemotherapy for neoplasm - non-follicular lymphoma		0.51812	0.893074	1.53938		1.29509	1.01255	0.695243	0.818477		0.940883	0.806609
biopsy of urinary bladder or closure of vesical fistula, transurethral - malignant neoplasm of bladder		0.572223	0.907183	1.43822		0.790122	0.698923	1.03804	0.930535		1.00341	0.732246
partial mastectomy - malignant neoplasm of mammary gland [mamma]		0.586415	0.933695	1.48664							1.01666	0.7957
radical prostatectomy - malignant neoplasm of prostate		0.599512	0.964681	1.55228							0.965692	0.976775
